# Supplementary material for: Entomological characterization of malaria in northern Colombia through vector and parasite species identification, and analyses of spatial distribution and infection rates
Source: Malar J. 2017 Oct 27;16:431. doi: 10.1186/s12936-017-2076-5 (PMC5658941; doi:10.1186/s12936-017-2076-5)
Supplement: Supplementary file 2 — Additional file 2. Localities where positive pools were detected showing the total number of Anopheles screened, positive pools, parasite species, and minimum infection rate. [file 12936_2017_2076_MOESM2_ESM.xls]

## Sheet: Data
Species	Country	Locality	Municipality	Village	Longitude	Latitude	Gender
Anopheles albimanus	Colombia	Córdoba	Lorica	La Doctrina	-75.8902	9.29633	♀
Anopheles albimanus	Colombia	Córdoba	Lorica	La Doctrina	-75.8902	9.29633	♀
Anopheles albimanus	Colombia	Córdoba	Lorica	La Doctrina	-75.8902	9.29633	♀
Anopheles albimanus	Colombia	Córdoba	Lorica	La Doctrina	-75.8905	9.29412	♀
Anopheles albimanus	Colombia	Córdoba	Lorica	La Doctrina	-75.8902	9.29633	♀
Anopheles albimanus	Colombia	Córdoba	Lorica	La Doctrina	-75.8905	9.29412	♀
Anopheles albimanus	Colombia	Córdoba	Lorica	La Doctrina	-75.8905	9.29412	♀
Anopheles albimanus	Colombia	Córdoba	Lorica	La Doctrina	-75.8905	9.29412	♀
Anopheles albimanus	Colombia	Córdoba	Lorica	La Doctrina	-75.8925	9.2958	♀
Anopheles albimanus	Colombia	Córdoba	Lorica	La Doctrina	-75.8902	9.29633	♀
Anopheles albimanus	Colombia	Córdoba	Lorica	La Doctrina	-75.8925	9.2958	♀
Anopheles albimanus	Colombia	Córdoba	Lorica	La Doctrina	-75.8902	9.29633	♀
Anopheles albimanus	Colombia	Córdoba	Lorica	La Doctrina	-75.8902	9.29633	♀
Anopheles albimanus	Colombia	Córdoba	Lorica	La Doctrina	-75.8902	9.29633	♀
Anopheles albimanus	Colombia	Córdoba	Lorica	La Doctrina	-75.8929	9.2943	♀
Anopheles albimanus	Colombia	Córdoba	Lorica	La Doctrina	-75.8902	9.29633	♀
Anopheles albimanus	Colombia	Córdoba	Lorica	La Doctrina	-75.8902	9.29633	♀
Anopheles albimanus	Colombia	Córdoba	Lorica	La Doctrina	-75.8902	9.29633	♀
Anopheles albimanus	Colombia	Córdoba	Lorica	La Doctrina	-75.8902	9.29633	♀
Anopheles albimanus	Colombia	Córdoba	Lorica	La Doctrina	-75.8915	9.29365	♀
Anopheles albimanus	Colombia	Córdoba	Lorica	La Doctrina	-75.8902	9.29633	♀
Anopheles albimanus	Colombia	Córdoba	Lorica	La Doctrina	-75.8925	9.2958	♀
Anopheles albimanus	Colombia	Córdoba	Lorica	La Doctrina	-75.8929	9.2943	♀
Anopheles albimanus	Colombia	Córdoba	Lorica	La Doctrina	-75.8929	9.2943	♀
Anopheles albimanus	Colombia	Córdoba	Lorica	La Doctrina	-75.8929	9.2943	♀
Anopheles albimanus	Colombia	Córdoba	Lorica	La Doctrina	-75.8925	9.2958	♀
Anopheles albimanus	Colombia	Córdoba	Lorica	La Doctrina	-75.8915	9.29365	♀
Anopheles albimanus	Colombia	Córdoba	Lorica	La Doctrina	-75.8915	9.29365	♀
Anopheles albimanus	Colombia	Córdoba	Lorica	La Doctrina	-75.8902	9.29633	♀
Anopheles albimanus	Colombia	Córdoba	Lorica	La Doctrina	-75.8925	9.2958	♀
Anopheles albimanus	Colombia	Córdoba	Lorica	La Doctrina	-75.8905	9.29203	♀
Anopheles albimanus	Colombia	Córdoba	Lorica	La Doctrina	-75.8897	9.29227	♀
Anopheles albimanus	Colombia	Córdoba	Lorica	La Doctrina	-75.8913	9.2929	♀
Anopheles albimanus	Colombia	Córdoba	Lorica	La Doctrina	-75.8903	9.29268	♀
Anopheles albimanus	Colombia	Córdoba	Lorica	La Doctrina	-75.8905	9.29203	♀
Anopheles albimanus	Colombia	Córdoba	Lorica	La Doctrina	-75.8899	9.29365	♀
Anopheles albimanus	Colombia	Córdoba	Lorica	La Doctrina	-75.8897	9.29227	♀
Anopheles albimanus	Colombia	Córdoba	Lorica	La Doctrina	-75.8905	9.29203	♀
Anopheles albimanus	Colombia	Córdoba	Lorica	La Doctrina	-75.889	9.29352	♀
Anopheles albimanus	Colombia	Córdoba	Lorica	La Doctrina	-75.8887	9.29435	♀
Anopheles albimanus	Colombia	Córdoba	Lorica	La Doctrina	-75.8886	9.2941	♀
Anopheles albimanus	Colombia	Córdoba	Lorica	La Doctrina	-75.8887	9.29435	♀
Anopheles albimanus	Colombia	Córdoba	Lorica	La Doctrina	-75.8875	9.29235	♀
Anopheles albimanus	Colombia	Córdoba	Lorica	La Doctrina	-75.8897	9.29227	♀
Anopheles albimanus	Colombia	Córdoba	Monteria	El vidrial	-75.8976	8.81342	♀
Anopheles albimanus	Colombia	Córdoba	Monteria	El vidrial	-75.8997	8.81155	♀
Anopheles albimanus	Colombia	Córdoba	Monteria	El vidrial	-75.9022	8.8114	♀
Anopheles albimanus	Colombia	Córdoba	Monteria	El vidrial	-75.9019	8.81187	♀
Anopheles albimanus	Colombia	Córdoba	Monteria	El vidrial	-75.9021	8.81157	♀
Anopheles albimanus	Colombia	Córdoba	Monteria	El vidrial	-75.9017	8.81085	♀
Anopheles albimanus	Colombia	Córdoba	Monteria	El vidrial	-75.9021	8.81157	♀
Anopheles albimanus	Colombia	Córdoba	Monteria	El vidrial	-75.9019	8.81187	♀
Anopheles albimanus	Colombia	Córdoba	Monteria	El vidrial	-75.9022	8.8114	♀
Anopheles albimanus	Colombia	Córdoba	Monteria	El vidrial	-75.9007	8.81122	♀
Anopheles albimanus	Colombia	Córdoba	Monteria	El vidrial	-75.9021	8.81157	♀
Anopheles albimanus	Colombia	Córdoba	Monteria	El vidrial	-75.9017	8.81085	♀
Anopheles albimanus	Colombia	Córdoba	Sahagún	Villa Lucia	-75.3862	8.87357	♀
Anopheles albimanus	Colombia	Córdoba	Sahagún	Villa Lucia	-75.3862	8.87357	♀
Anopheles albimanus	Colombia	Córdoba	Sahagún	Villa Lucia	-75.385	8.87077	♀
Anopheles albimanus	Colombia	Córdoba	Sahagún	Villa Lucia	-75.3862	8.87357	♀
Anopheles albimanus	Colombia	Córdoba	Sahagún	Villa Lucia	-75.3862	8.87357	♀
Anopheles albimanus	Colombia	Córdoba	Sahagún	Villa Lucia	-75.3858	8.87567	♀
Anopheles albimanus	Colombia	Córdoba	Sahagún	Villa Lucia	-75.3889	8.88015	♀
Anopheles albimanus	Colombia	Córdoba	Sahagún	Villa Lucia	-75.392	8.88163	♀
Anopheles albimanus	Colombia	Córdoba	Sahagún	Villa Lucia	-75.3906	8.88363	♀
Anopheles albimanus	Colombia	Córdoba	Sahagún	Villa Lucia	-75.3867	8.88155	♀
Anopheles albimanus	Colombia	Córdoba	Sahagún	Villa Lucia	-75.3844	8.87852	♀
Anopheles albimanus	Colombia	Córdoba	Sahagún	Villa Lucia	-75.3867	8.88155	♀
Anopheles albimanus	Colombia	Córdoba	Cereté	Corregimiento Martinez	-75.7657	8.87562	♀
Anopheles albimanus	Colombia	Córdoba	Planeta Rica	Punta Verde	-75.6111	8.34467	♀
Anopheles albimanus	Colombia	Córdoba	Planeta Rica	Punta Verde	-75.6111	8.34467	♀
Anopheles albimanus	Colombia	Córdoba	San Andres de Sotavento	Nueva union	-75.501	9.19765	♀
Anopheles albimanus	Colombia	Córdoba	San Andres de Sotavento	Nueva union	-75.501	9.19765	♀
Anopheles albimanus	Colombia	Córdoba	San Andres de Sotavento	Nueva union	-75.5033	9.20368	♀
Anopheles albimanus	Colombia	Córdoba	San Andres de Sotavento	Nueva union	-75.5033	9.20368	♀
Anopheles albimanus	Colombia	Córdoba	Moñitos	Bellacohita	-76.0876	9.26478	♀
Anopheles albimanus	Colombia	Córdoba	Moñitos	Bellacohita	-76.0876	9.26478	♀
Anopheles albimanus	Colombia	Córdoba	Moñitos	Altomirar	-76.0712	9.20933	♀
Anopheles albimanus	Colombia	Córdoba	Los Cordobas	Guaimaro Abajo	-76.3632	8.86118	♀
Anopheles albimanus	Colombia	Córdoba	Los Cordobas	Guaimaro Abajo	-76.3632	8.86118	♀
Anopheles albimanus	Colombia	Córdoba	Los Cordobas	Guaimaro Abajo	-76.363	8.86248	♀
Anopheles triannulatus	Colombia	Córdoba	Los Cordobas	Guaimaro Abajo	-76.3632	8.8619	♀
Anopheles albimanus	Colombia	Córdoba	Los Cordobas	Guaimaro Abajo	-76.363	8.86248	♀
Anopheles albimanus	Colombia	Córdoba	Los Cordobas	Guaimaro Abajo	-76.3632	8.8624	♀
Anopheles albimanus	Colombia	Córdoba	Los Cordobas	Guaimaro Abajo	-76.3632	8.8624	♀
Anopheles albimanus	Colombia	Córdoba	Los Cordobas	Guaimaro Abajo	-76.3641	8.8607	♀
Anopheles albimanus	Colombia	Córdoba	Los Cordobas	Guaimaro Abajo	-76.3647	8.85722	♀
Anopheles albimanus	Colombia	Córdoba	Los Cordobas	Guaimaro Abajo	-76.3647	8.86017	♀
Anopheles albimanus	Colombia	Córdoba	Los Cordobas	Guaimaro Abajo	-76.3636	8.8611	♀
Anopheles albimanus	Colombia	Córdoba	Los Cordobas	Guaimaro Abajo	-76.3647	8.85722	♀
Anopheles albimanus	Colombia	Córdoba	Los Cordobas	Guaimaro Abajo	-76.3641	8.8607	♀
Anopheles albimanus	Colombia	Córdoba	Los Cordobas	Guaimaro Abajo	-76.3662	8.85653	♀
Anopheles albimanus	Colombia	Córdoba	Los Cordobas	Guaimaro Abajo	-76.3655	8.85708	♀
Anopheles albimanus	Colombia	Córdoba	Los Cordobas	Guaimaro Abajo	-76.3647	8.85722	♀
Anopheles albimanus	Colombia	Córdoba	Los Cordobas	Guaimaro Abajo	-76.3655	8.85708	♀
Anopheles albimanus	Colombia	Córdoba	Los Cordobas	Guaimaro Abajo	-76.3647	8.85722	♀
Anopheles albimanus	Colombia	Córdoba	Los Cordobas	Guaimaro Abajo	-76.3641	8.8607	♀
Anopheles albimanus	Colombia	Córdoba	Los Cordobas	Guaimaro Abajo	-76.3647	8.85722	♀
Anopheles albimanus	Colombia	Córdoba	Los Cordobas	Guaimaro Abajo	-76.3655	8.85708	♀
Anopheles albimanus	Colombia	Córdoba	Los Cordobas	Guaimaro Abajo	-76.3655	8.85708	♀
Anopheles albimanus	Colombia	Córdoba	Los Cordobas	Guaimaro Abajo	-76.3655	8.85708	♀
Anopheles albimanus	Colombia	Córdoba	Los Cordobas	Guaimaro Abajo	-76.3647	8.85722	♀
Anopheles albimanus	Colombia	Córdoba	Los Cordobas	Guaimaro Abajo	-76.364	8.861	♀
Anopheles albimanus	Colombia	Córdoba	Los Cordobas	Guaimaro Abajo	-76.3637	8.86103	♀
Anopheles albimanus	Colombia	Córdoba	Los Cordobas	Guaimaro Abajo	-76.3647	8.86017	♀
Anopheles albimanus	Colombia	Córdoba	Los Cordobas	Guaimaro Abajo	-76.3655	8.85708	♀
Anopheles albimanus	Colombia	Córdoba	Los Cordobas	Guaimaro Abajo	-76.3647	8.85722	♀
Anopheles albimanus	Colombia	Córdoba	Los Cordobas	Guaimaro Abajo	-76.3655	8.85708	♀
Anopheles albimanus	Colombia	Córdoba	Los Cordobas	Guaimaro Abajo	-76.3655	8.85708	♀
Anopheles albimanus	Colombia	Córdoba	Los Cordobas	Guaimaro Abajo	-76.3641	8.8607	♀
Anopheles albimanus	Colombia	Córdoba	Los Cordobas	Guaimaro Abajo	-76.3662	8.85653	♀
Anopheles albimanus	Colombia	Córdoba	Los Cordobas	Guaimaro Abajo	-76.3647	8.85722	♀
Anopheles albimanus	Colombia	Córdoba	Los Cordobas	Guaimaro Abajo	-76.3655	8.85708	♀
Anopheles albimanus	Colombia	Córdoba	Los Cordobas	Guaimaro Abajo	-76.3629	8.8605	♀
Anopheles albimanus	Colombia	Córdoba	Los Cordobas	Guaimaro Abajo	-76.3629	8.8605	♀
Anopheles albimanus	Colombia	Córdoba	Los Cordobas	Guaimaro Abajo	-76.3627	8.86073	♀
Anopheles albimanus	Colombia	Córdoba	Los Cordobas	Guaimaro Abajo	-76.3632	8.86162	♀
Anopheles albimanus	Colombia	Córdoba	Los Cordobas	Guaimaro Abajo	-76.3629	8.86023	♀
Anopheles albimanus	Colombia	Córdoba	Los Cordobas	Guaimaro Abajo	-76.3629	8.8605	♀
Anopheles albimanus	Colombia	Córdoba	Los Cordobas	Guaimaro Abajo	-76.3655	8.85708	♀
Anopheles albimanus	Colombia	Córdoba	Los Cordobas	Guaimaro Abajo	-76.3647	8.85722	♀
Anopheles albimanus	Colombia	Córdoba	Los Cordobas	Guaimaro Abajo	-76.3655	8.85708	♀
Anopheles albimanus	Colombia	Córdoba	Los Cordobas	Guaimaro Abajo	-76.3662	8.85653	♀
Anopheles albimanus	Colombia	Córdoba	Los Cordobas	Guaimaro Abajo	-76.3647	8.85722	♀
Anopheles albimanus	Colombia	Córdoba	Los Cordobas	Guaimaro Abajo	-76.3655	8.85708	♀
Anopheles albimanus	Colombia	Córdoba	Los Cordobas	Guaimaro Abajo	-76.3647	8.85722	♀
Anopheles albimanus	Colombia	Córdoba	Los Cordobas	Guaimaro Abajo	-76.3647	8.86017	♀
Anopheles albimanus	Colombia	Córdoba	Los Cordobas	Guaimaro Abajo	-76.3662	8.85653	♀
Anopheles albimanus	Colombia	Córdoba	Los Cordobas	Guaimaro Abajo	-76.3647	8.85722	♀
Anopheles albimanus	Colombia	Córdoba	Los Cordobas	Guaimaro Abajo	-76.3655	8.85708	♀
Anopheles albimanus	Colombia	Córdoba	Los Cordobas	Guaimaro Abajo	-76.3647	8.85722	♀
Anopheles albimanus	Colombia	Córdoba	Los Cordobas	Guaimaro Abajo	-76.3662	8.85653	♀
Anopheles albimanus	Colombia	Córdoba	Los Cordobas	Guaimaro Abajo	-76.3647	8.86017	♀
Anopheles albimanus	Colombia	Córdoba	Los Cordobas	Guaimaro Abajo	-76.3655	8.85708	♀
Anopheles albimanus	Colombia	Córdoba	Los Cordobas	Guaimaro Abajo	-76.3647	8.85722	♀
Anopheles albimanus	Colombia	Córdoba	Los Cordobas	Guaimaro Abajo	-76.3647	8.85722	♀
Anopheles albimanus	Colombia	Córdoba	Los Cordobas	Guaimaro Abajo	-76.3662	8.85653	♀
Anopheles albimanus	Colombia	Córdoba	Montelibano	Pica pica nuevo	-75.6791	8.02905	♀
Anopheles albimanus	Colombia	Córdoba	Montelibano	Pica pica nuevo	-75.6824	8.03223	♀
Anopheles albimanus	Colombia	Córdoba	Montelibano	Pica pica nuevo	-75.682	8.03145	♀
Anopheles albimanus	Colombia	Córdoba	Montelibano	Pica pica nuevo	-75.682	8.03145	♀
Anopheles albimanus	Colombia	Córdoba	Montelibano	Pica pica nuevo	-75.6824	8.03223	♀
Anopheles pseudopunctipennis	Colombia	Córdoba	Montelibano	Pica pica nuevo	-75.6817	8.03207	♀
Anopheles albimanus	Colombia	Córdoba	Montelibano	Pica pica nuevo	-75.682	8.03145	♀
Anopheles albimanus	Colombia	Córdoba	Montelibano	Pica pica nuevo	-75.682	8.03145	♀
Anopheles albimanus	Colombia	Córdoba	Montelibano	Pica pica nuevo	-75.6814	8.03033	♀
Anopheles albimanus	Colombia	Córdoba	Montelibano	Pica pica nuevo	-75.6814	8.03033	♀
Anopheles albimanus	Colombia	Córdoba	Montelibano	Pica pica nuevo	-75.6824	8.03223	♀
Anopheles albimanus	Colombia	Córdoba	Montelibano	Pica pica nuevo	-75.682	8.03145	♀
Anopheles albimanus	Colombia	Córdoba	Montelibano	Pica pica nuevo	-75.6824	8.03223	♀
Anopheles albimanus	Colombia	Córdoba	Montelibano	Pica pica nuevo	-75.6807	8.03313	♀
Anopheles albimanus	Colombia	Córdoba	Montelibano	Pica pica nuevo	-75.6813	8.03282	♀
Anopheles albimanus	Colombia	Córdoba	Montelibano	Pica pica nuevo	-75.6791	8.02905	♀
Anopheles albimanus	Colombia	Córdoba	Montelibano	Pica pica nuevo	-75.6732	8.02468	♀
Anopheles albimanus	Colombia	Córdoba	Tierra Alta	Nueva union	-76.181	8.04587	♀
Anopheles albimanus	Colombia	Córdoba	Tierra Alta	Nueva union	-76.1796	8.04673	♀
Anopheles albimanus	Colombia	Córdoba	Tierra Alta	Nueva union	-76.1771	8.04505	♀
Anopheles albimanus	Colombia	Córdoba	Tierra Alta	Nueva union	-76.1816	8.0465	♀
Anopheles albimanus	Colombia	Córdoba	Tierra Alta	Nueva union	-76.1816	8.04347	♀
Anopheles albimanus	Colombia	Córdoba	Tierra Alta	Nueva union	-76.1796	8.04673	♀
Anopheles albimanus	Colombia	Córdoba	Tierra Alta	Nueva union	-76.1816	8.04347	♀
Anopheles albimanus	Colombia	Córdoba	Tierra Alta	Nueva union	-76.1779	8.04667	♀
Anopheles albimanus	Colombia	Córdoba	Tierra Alta	Nueva union	-76.183	8.03827	♀
Anopheles albimanus	Colombia	Córdoba	Tierra Alta	Nueva union	-76.1776	8.04485	♀
Anopheles albimanus	Colombia	Córdoba	Tierra Alta	Nueva union	-76.1782	8.04673	♀
Anopheles albimanus	Colombia	Córdoba	Tierra Alta	Nueva union	-76.1771	8.04505	♀
Anopheles albimanus	Colombia	Córdoba	Tierra Alta	Nueva union	-76.1779	8.04667	♀
Anopheles albimanus	Colombia	Córdoba	Tierra Alta	Nueva union	-76.1779	8.04667	♀
Anopheles albimanus	Colombia	Córdoba	Tierra Alta	Nueva union	-76.1796	8.04673	♀
Anopheles albimanus	Colombia	Córdoba	Tierra Alta	Nueva union	-76.1796	8.04673	♀
Anopheles albimanus	Colombia	Córdoba	Tierra Alta	Nueva union	-76.1779	8.04667	♀
Anopheles albimanus	Colombia	Córdoba	Tierra Alta	Nueva union	-76.1784	8.04643	♀
Anopheles albimanus	Colombia	Córdoba	Tierra Alta	Nueva union	-76.177	8.04697	♀
Anopheles albimanus	Colombia	Córdoba	Tierra Alta	Nueva union	-76.183	8.03827	♀
Anopheles albimanus	Colombia	Córdoba	Tierra Alta	Nueva union	-76.181	8.04587	♀
Anopheles albimanus	Colombia	Córdoba	Tierra Alta	Nueva union	-76.1816	8.0465	♀
Anopheles albimanus	Colombia	Córdoba	Tierra Alta	Nueva union	-76.181	8.04587	♀
Anopheles albimanus	Colombia	Córdoba	Tierra Alta	Nueva union	-76.182	8.04662	♀
Anopheles albimanus	Colombia	Córdoba	Tierra Alta	Nueva union	-76.183	8.03827	♀
Anopheles albimanus	Colombia	Córdoba	Tierra Alta	Nueva union	-76.181	8.04587	♀
Anopheles albimanus	Colombia	Córdoba	Tierra Alta	Nueva union	-76.183	8.03827	♀
Anopheles albimanus	Colombia	Córdoba	Tierra Alta	Nueva union	-76.183	8.03827	♀
Anopheles albimanus	Colombia	Córdoba	Tierra Alta	Nueva union	-76.181	8.04587	♀
Anopheles albimanus	Colombia	Córdoba	Tierra Alta	Nueva union	-76.1816	8.0465	♀
Anopheles albimanus	Colombia	Córdoba	Tierra Alta	Nueva union	-76.1851	8.04402	♀
Anopheles albimanus	Colombia	Córdoba	Tierra Alta	Nueva union	-76.1791	8.04603	♀
Anopheles albimanus	Colombia	Córdoba	Tierra Alta	Nueva union	-76.1816	8.04347	♀
Anopheles albimanus	Colombia	Córdoba	Tierra Alta	Nueva union	-76.177	8.04697	♀
Anopheles albimanus	Colombia	Córdoba	Tierra Alta	Nueva union	-76.179	8.04637	♀
Anopheles albimanus	Colombia	Córdoba	Tierra Alta	Nueva union	-76.183	8.03827	♀
Anopheles albimanus	Colombia	Córdoba	Tierra Alta	Nueva union	-76.183	8.03827	♀
Anopheles albimanus	Colombia	Córdoba	Valencia	San Rafael	-76.2469	8.15822	♀
Anopheles albimanus	Colombia	Córdoba	Valencia	San Rafael	-76.2475	8.16032	♀
Anopheles albimanus	Colombia	Córdoba	Valencia	San Rafael	-76.2469	8.15913	♀
Anopheles albimanus	Colombia	Córdoba	Valencia	San Rafael	-76.2474	8.16097	♀
Anopheles albimanus	Colombia	Córdoba	Valencia	San Rafael	-76.2469	8.15822	♀
Anopheles albimanus	Colombia	Córdoba	Valencia	San Rafael	-76.2469	8.15822	♀
Anopheles albimanus	Colombia	Córdoba	Valencia	San Rafael	-76.2474	8.15887	♀
Anopheles albimanus	Colombia	Córdoba	Valencia	San Rafael	-76.2465	8.15917	♀
Anopheles albimanus	Colombia	Córdoba	Valencia	San Rafael	-76.2467	8.15822	♀
Anopheles albimanus	Colombia	Córdoba	Valencia	San Rafael	-76.2467	8.15822	♀
Anopheles albimanus	Colombia	Córdoba	Valencia	San Rafael	-76.2475	8.16032	♀
Anopheles albimanus	Colombia	Córdoba	Valencia	San Rafael	-76.2473	8.15963	♀
Anopheles albimanus	Colombia	Córdoba	Puerto Libertador	San Juan	-75.7277	7.73195	♀
Anopheles albimanus	Colombia	Córdoba	Puerto Libertador	San Juan	-75.7274	7.73112	♀
Anopheles albimanus	Colombia	Córdoba	Puerto Libertador	San Juan	-75.7274	7.73112	♀
Anopheles albimanus	Colombia	Córdoba	Puerto Libertador	San Juan	-75.7269	7.73203	♀
Anopheles albimanus	Colombia	Córdoba	Puerto Libertador	San Juan	-75.7276	7.7316	♀
Anopheles pseudopunctipennis	Colombia	Córdoba	Puerto Libertador	San Juan	-75.7262	7.73215	♀
Anopheles pseudopunctipennis	Colombia	Córdoba	Puerto Libertador	San Juan	-75.7277	7.73195	♀
Anopheles albimanus	Colombia	Córdoba	Puerto Libertador	San Juan	-75.7274	7.73112	♀
Anopheles albimanus	Colombia	Córdoba	Puerto Libertador	San Juan	-75.7268	7.73318	♀
Anopheles pseudopunctipennis	Colombia	Córdoba	Puerto Libertador	San Juan	-75.7271	7.7317	♀
Anopheles albimanus	Colombia	Córdoba	Puerto Libertador	San Juan	-75.7276	7.73112	♀
Anopheles albimanus	Colombia	Córdoba	Puerto Libertador	San Juan	-75.7274	7.73112	♀
Anopheles albimanus	Colombia	Córdoba	Puerto Libertador	San Juan	-75.7276	7.7316	♀
Anopheles albimanus	Colombia	Córdoba	Puerto Libertador	San Juan	-75.7274	7.73112	♀
Anopheles albimanus	Colombia	Córdoba	Puerto Libertador	San Juan	-75.7269	7.73203	♀
Anopheles albimanus	Colombia	Córdoba	Puerto Libertador	San Juan	-75.728	7.7314	♀
Anopheles albimanus	Colombia	Córdoba	Puerto Libertador	San Juan	-75.7274	7.73112	♀
Anopheles albimanus	Colombia	Córdoba	Puerto Libertador	San Juan	-75.7276	7.7316	♀
Anopheles albimanus	Colombia	Córdoba	Puerto Libertador	San Juan	-75.7276	7.73112	♀
Anopheles albimanus	Colombia	Córdoba	Puerto Libertador	San Juan	-75.7276	7.7316	♀
Anopheles albimanus	Colombia	Córdoba	Puerto Libertador	San Juan	-75.7276	7.7316	♀
Anopheles albimanus	Colombia	Córdoba	Puerto Libertador	San Juan	-75.7274	7.73112	♀
Anopheles albimanus	Colombia	Córdoba	Puerto Libertador	San Juan	-75.728	7.7314	♀
Anopheles albimanus	Colombia	Córdoba	Puerto Libertador	San Juan	-75.728	7.7314	♀
Anopheles albimanus	Colombia	Córdoba	Puerto Libertador	San Juan	-75.7257	7.73282	♀
Anopheles albimanus	Colombia	Córdoba	Puerto Libertador	San Juan	-75.728	7.7314	♀
Anopheles albimanus	Colombia	Córdoba	Puerto Libertador	San Juan	-75.7269	7.73203	♀
Anopheles albimanus	Colombia	Córdoba	Puerto Libertador	San Juan	-75.728	7.7314	♀
Anopheles albimanus	Colombia	Córdoba	Puerto Libertador	San Juan	-75.7274	7.73112	♀
Anopheles albimanus	Colombia	Córdoba	Puerto Libertador	San Juan	-75.7274	7.73112	♀
Anopheles albimanus	Colombia	Córdoba	Puerto Libertador	San Juan	-75.7274	7.73112	♀
Anopheles albimanus	Colombia	Córdoba	Puerto Libertador	San Juan	-75.728	7.7314	♀
Anopheles albimanus	Colombia	Córdoba	Puerto Libertador	San Juan	-75.7274	7.73112	♀
Anopheles albimanus	Colombia	Córdoba	Puerto Libertador	San Juan	-75.7269	7.73203	♀
Anopheles albimanus	Colombia	Córdoba	Puerto Libertador	San Juan	-75.7274	7.73112	♀
Anopheles albimanus	Colombia	Córdoba	Puerto Libertador	San Juan	-75.7276	7.7316	♀
Anopheles albimanus	Colombia	Córdoba	Puerto Libertador	San Juan	-75.7276	7.73112	♀
Anopheles albimanus	Colombia	Córdoba	Puerto Libertador	San Juan	-75.7269	7.73203	♀
Anopheles pseudopunctipennis	Colombia	Córdoba	Puerto Libertador	San Juan	-75.7271	7.73398	♀
Anopheles albimanus	Colombia	Córdoba	Puerto Libertador	San Juan	-75.7271	7.73398	♀
Anopheles albimanus	Colombia	Córdoba	Puerto Libertador	San Juan	-75.7267	7.73225	♀
Anopheles albimanus	Colombia	Córdoba	Puerto Libertador	San Juan	-75.7257	7.73282	♀
Anopheles albimanus	Colombia	Córdoba	Puerto Libertador	San Juan	-75.7269	7.73203	♀
Anopheles albimanus	Colombia	Córdoba	Puerto Libertador	San Juan	-75.7271	7.73398	♀
Anopheles albimanus	Colombia	Córdoba	Puerto Libertador	San Juan	-75.7257	7.73282	♀
Anopheles triannulatus	Colombia	Córdoba	Puerto Libertador	San Juan	-75.7257	7.73282	♀
Anopheles pseudopunctipennis	Colombia	Córdoba	Puerto Libertador	San Juan	-75.7267	7.73247	♀
Anopheles albimanus	Colombia	Córdoba	Puerto Libertador	San Juan	-75.7257	7.73282	♀
Anopheles albimanus	Colombia	Córdoba	Puerto Libertador	San Juan	-75.7276	7.7316	♀
Anopheles albimanus	Colombia	Córdoba	Puerto Libertador	San Juan	-75.7267	7.73225	♀
Anopheles albimanus	Colombia	Córdoba	Puerto Libertador	San Juan	-75.7277	7.73195	♀
Anopheles triannulatus	Colombia	Córdoba	Puerto Libertador	San Juan	-75.7257	7.73282	♀
Anopheles pseudopunctipennis	Colombia	Córdoba	Puerto Libertador	San Juan	-75.7267	7.73247	♀
Anopheles albimanus	Colombia	Córdoba	Puerto Libertador	San Juan	-75.7257	7.73282	♀
Anopheles albimanus	Colombia	Córdoba	Puerto Libertador	San Juan	-75.7267	7.73225	♀
Anopheles pseudopunctipennis	Colombia	Córdoba	Puerto Libertador	San Juan	-75.7261	7.73388	♀
Anopheles triannulatus	Colombia	Córdoba	Puerto Libertador	San Juan	-75.7257	7.73282	♀
Anopheles albimanus	Colombia	Córdoba	Puerto Libertador	San Juan	-75.7277	7.73195	♀
Anopheles albimanus	Colombia	Córdoba	Puerto Libertador	San Juan	-75.7267	7.73247	♀
Anopheles pseudopunctipennis	Colombia	Córdoba	Puerto Libertador	San Juan	-75.7271	7.73398	♀
Anopheles albimanus	Colombia	Córdoba	Puerto Libertador	San Juan	-75.7267	7.73247	♀
Anopheles albimanus	Colombia	Córdoba	Puerto Libertador	San Juan	-75.7262	7.73215	♀
Anopheles albimanus	Colombia	Córdoba	Puerto Libertador	San Juan	-75.7257	7.73282	♀
Anopheles albimanus	Colombia	Córdoba	Puerto Libertador	San Juan	-75.7261	7.73388	♀
Anopheles albimanus	Colombia	Córdoba	Puerto Libertador	San Juan	-75.7271	7.73398	♀
Anopheles albimanus	Colombia	Córdoba	Puerto Libertador	San Juan	-75.7261	7.73388	♀
Anopheles albimanus	Colombia	Córdoba	Puerto Libertador	San Juan	-75.7261	7.73388	♀
Anopheles triannulatus	Colombia	Córdoba	Puerto Libertador	San Juan	-75.7257	7.73282	♀
Anopheles albimanus	Colombia	Córdoba	Puerto Libertador	San Juan	-75.7257	7.73282	♀
Anopheles albimanus	Colombia	Córdoba	Puerto Libertador	San Juan	-75.7261	7.73388	♀
Anopheles triannulatus	Colombia	Córdoba	Puerto Libertador	San Juan	-75.7257	7.73282	♀
Anopheles albimanus	Colombia	Córdoba	Puerto Libertador	San Juan	-75.7267	7.73225	♀
Anopheles albimanus	Colombia	Córdoba	Puerto Libertador	San Juan	-75.7271	7.73398	♀
Anopheles albimanus	Colombia	Córdoba	Puerto Libertador	San Juan	-75.7257	7.73282	♀
Anopheles albimanus	Colombia	Córdoba	Puerto Libertador	San Juan	-75.7271	7.73398	♀
Anopheles triannulatus	Colombia	Córdoba	Puerto Libertador	San Juan	-75.7257	7.73282	♀
Anopheles albimanus	Colombia	Córdoba	Puerto Libertador	San Juan	-75.7267	7.73225	♀
Anopheles albimanus	Colombia	Córdoba	Puerto Libertador	San Juan	-75.7267	7.73247	♀
Anopheles triannulatus	Colombia	Córdoba	Puerto Libertador	San Juan	-75.7257	7.73282	♀
Anopheles albimanus	Colombia	Córdoba	Puerto Libertador	San Juan	-75.7257	7.73282	♀
Anopheles albimanus	Colombia	Córdoba	Puerto Libertador	San Juan	-75.7257	7.73282	♀
Anopheles albimanus	Colombia	Córdoba	Puerto Libertador	San Juan	-75.7257	7.73282	♀
Anopheles pseudopunctipennis	Colombia	Córdoba	Puerto Libertador	San Juan	-75.7271	7.73398	♀
Anopheles albimanus	Colombia	Córdoba	Puerto Libertador	San Juan	-75.7268	7.73318	♀
Anopheles albimanus	Colombia	Córdoba	Puerto Libertador	San Juan	-75.7257	7.73282	♀
Anopheles albimanus	Colombia	Córdoba	Puerto Libertador	San Juan	-75.7257	7.73282	♀
Anopheles albimanus	Colombia	Córdoba	Puerto Libertador	San Juan	-75.7257	7.73282	♀
Anopheles triannulatus	Colombia	Córdoba	Puerto Libertador	San Juan	-75.7271	7.73398	♀
Anopheles albimanus	Colombia	Córdoba	Puerto Libertador	San Juan	-75.7257	7.73282	♀
Anopheles albimanus	Colombia	Córdoba	Puerto Libertador	San Juan	-75.7261	7.73388	♀
Anopheles pseudopunctipennis	Colombia	Córdoba	Puerto Libertador	San Juan	-75.7262	7.73215	♀
Anopheles albimanus	Colombia	Córdoba	Puerto Libertador	San Juan	-75.7267	7.73247	♀
Anopheles pseudopunctipennis	Colombia	Córdoba	Puerto Libertador	San Juan	-75.7268	7.73318	♀
Anopheles albimanus	Colombia	Córdoba	Puerto Libertador	San Juan	-75.7261	7.73388	♀
Anopheles albimanus	Colombia	Córdoba	Puerto Libertador	San Juan	-75.7261	7.73388	♀
Anopheles albimanus	Colombia	Córdoba	Puerto Libertador	San Juan	-75.7257	7.73282	♀
Anopheles albimanus	Colombia	Córdoba	Puerto Libertador	San Juan	-75.7261	7.73388	♀
Anopheles pseudopunctipennis	Colombia	Córdoba	Puerto Libertador	San Juan	-75.7268	7.73318	♀
Anopheles albimanus	Colombia	Córdoba	Puerto Libertador	San Juan	-75.7267	7.73247	♀
Anopheles triannulatus	Colombia	Córdoba	Puerto Libertador	San Juan	-75.7271	7.73398	♀
Anopheles albimanus	Colombia	Córdoba	Puerto Libertador	San Juan	-75.7257	7.73282	♀
Anopheles pseudopunctipennis	Colombia	Córdoba	Puerto Libertador	San Juan	-75.7268	7.73318	♀
Anopheles albimanus	Colombia	Córdoba	Puerto Libertador	San Juan	-75.7262	7.73215	♀
Anopheles albimanus	Colombia	Córdoba	Puerto Libertador	San Juan	-75.7267	7.73225	♀
Anopheles albimanus	Colombia	Córdoba	Puerto Libertador	San Juan	-75.7262	7.73215	♀
Anopheles albimanus	Colombia	Córdoba	Puerto Libertador	San Juan	-75.7261	7.73388	♀
Anopheles albimanus	Colombia	Córdoba	Puerto Libertador	San Juan	-75.7261	7.73388	♀
Anopheles albimanus	Colombia	Córdoba	Puerto Libertador	San Juan	-75.7271	7.73398	♀
Anopheles pseudopunctipennis	Colombia	Córdoba	Puerto Libertador	San Juan	-75.7262	7.73215	♀
Anopheles albimanus	Colombia	Córdoba	Puerto Libertador	San Juan	-75.7268	7.73318	♀
Anopheles albimanus	Colombia	Córdoba	Puerto Libertador	San Juan	-75.7267	7.73247	♀
Anopheles albimanus	Colombia	Córdoba	Puerto Libertador	San Juan	-75.7261	7.73388	♀
Anopheles albimanus	Colombia	Córdoba	Puerto Libertador	San Juan	-75.7257	7.73282	♀
Anopheles pseudopunctipennis	Colombia	Córdoba	Puerto Libertador	San Juan	-75.7268	7.73318	♀
Anopheles albimanus	Colombia	Córdoba	Puerto Libertador	San Juan	-75.7267	7.73247	♀
Anopheles albimanus	Colombia	Córdoba	Puerto Libertador	San Juan	-75.7262	7.72798	♀
Anopheles albimanus	Colombia	Córdoba	Puerto Libertador	San Juan	-75.7262	7.73215	♀
Anopheles albimanus	Colombia	Córdoba	Puerto Libertador	San Juan	-75.7257	7.73282	♀
Anopheles albimanus	Colombia	Córdoba	Puerto Libertador	San Juan	-75.7266	7.73268	♀
Anopheles albimanus	Colombia	Córdoba	Puerto Libertador	San Juan	-75.7257	7.73282	♀
Anopheles nuneztovari	Colombia	Córdoba	Puerto Libertador	San Juan	-75.7262	7.72798	♀
Anopheles albimanus	Colombia	Córdoba	Puerto Libertador	San Juan	-75.7261	7.73388	♀
Anopheles albimanus	Colombia	Córdoba	Puerto Libertador	San Juan	-75.7261	7.73388	♀
Anopheles albimanus	Colombia	Córdoba	Puerto Libertador	San Juan	-75.7271	7.73398	♀
Anopheles albimanus	Colombia	Córdoba	Puerto Libertador	San Juan	-75.7262	7.73215	♀
Anopheles albimanus	Colombia	Córdoba	Puerto Libertador	San Juan	-75.7268	7.73318	♀
Anopheles nuneztovari	Colombia	Córdoba	Puerto Libertador	San Juan	-75.7262	7.72798	♀
Anopheles albimanus	Colombia	Córdoba	Puerto Libertador	San Juan	-75.7267	7.73247	♀
Anopheles albimanus	Colombia	Córdoba	Puerto Libertador	San Juan	-75.7257	7.73282	♀
Anopheles albimanus	Colombia	Córdoba	Puerto Libertador	San Juan	-75.7261	7.73388	♀
Anopheles albimanus	Colombia	Córdoba	Puerto Libertador	San Juan	-75.7267	7.73225	♀
Anopheles albimanus	Colombia	Córdoba	Puerto Libertador	San Juan	-75.7267	7.73247	♀
Anopheles albimanus	Colombia	Córdoba	Puerto Libertador	San Juan	-75.7266	7.73268	♀
Anopheles albimanus	Colombia	Córdoba	Puerto Libertador	San Juan	-75.7261	7.73388	♀
Anopheles albimanus	Colombia	Córdoba	Puerto Libertador	San Juan	-75.7257	7.73282	♀
Anopheles triannulatus	Colombia	Córdoba	Puerto Libertador	San Juan	-75.7271	7.73398	♀
Anopheles albimanus	Colombia	Córdoba	Puerto Libertador	San Juan	-75.7262	7.73215	♀
Anopheles albimanus	Colombia	Córdoba	Puerto Libertador	San Juan	-75.7262	7.72798	♀
Anopheles albimanus	Colombia	Córdoba	Puerto Libertador	San Juan	-75.7268	7.73318	♀
Anopheles pseudopunctipennis	Colombia	Córdoba	Puerto Libertador	San Juan	-75.7267	7.73247	♀
Anopheles albimanus	Colombia	Córdoba	Puerto Libertador	San Juan	-75.7271	7.73398	♀
Anopheles albimanus	Colombia	Córdoba	Puerto Libertador	San Juan	-75.7262	7.73065	♀
Anopheles albimanus	Colombia	Córdoba	Puerto Libertador	San Juan	-75.7271	7.73398	♀
Anopheles albimanus	Colombia	Córdoba	Puerto Libertador	San Juan	-75.7271	7.73398	♀
Anopheles albimanus	Colombia	Córdoba	Puerto Libertador	San Juan	-75.7268	7.73107	♀
Anopheles albimanus	Colombia	Córdoba	Puerto Libertador	San Juan	-75.7262	7.7297	♀
Anopheles albimanus	Colombia	Córdoba	Puerto Libertador	San Juan	-75.7257	7.73282	♀
Anopheles albimanus	Colombia	Córdoba	Puerto Libertador	San Juan	-75.7305	7.73045	♀
Anopheles albimanus	Colombia	Córdoba	Puerto Libertador	San Juan	-75.7262	7.73065	♀
Anopheles pseudopunctipennis	Colombia	Córdoba	Puerto Libertador	San Juan	-75.7262	7.72798	♀
Anopheles albimanus	Colombia	Córdoba	Puerto Libertador	San Juan	-75.7262	7.7297	♀
Anopheles nuneztovari	Colombia	Córdoba	Puerto Libertador	San Juan	-75.7262	7.72798	♀
Anopheles nuneztovari	Colombia	Córdoba	Puerto Libertador	San Juan	-75.7262	7.72798	♀
Anopheles albimanus	Colombia	Córdoba	Puerto Libertador	San Juan	-75.7268	7.73318	♀
Anopheles albimanus	Colombia	Córdoba	Puerto Libertador	San Juan	-75.7262	7.73065	♀
Anopheles albimanus	Colombia	Córdoba	Puerto Libertador	San Juan	-75.7262	7.7297	♀
Anopheles albimanus	Colombia	Córdoba	Puerto Libertador	San Juan	-75.7262	7.73065	♀
Anopheles albimanus	Colombia	Córdoba	Puerto Libertador	San Juan	-75.7262	7.72798	♀
Anopheles nuneztovari	Colombia	Córdoba	Puerto Libertador	San Juan	-75.7262	7.72798	♀
Anopheles albimanus	Colombia	Córdoba	Puerto Libertador	San Juan	-75.7305	7.73045	♀
Anopheles albimanus	Colombia	Córdoba	Puerto Libertador	San Juan	-75.7271	7.73398	♀
Anopheles albimanus	Colombia	Córdoba	Puerto Libertador	San Juan	-75.7262	7.73215	♀
Anopheles albimanus	Colombia	Córdoba	Puerto Libertador	San Juan	-75.7307	7.73068	♀
Anopheles albimanus	Colombia	Córdoba	Puerto Libertador	San Juan	-75.7262	7.7297	♀
Anopheles albimanus	Colombia	Córdoba	Puerto Libertador	San Juan	-75.7305	7.73045	♀
Anopheles pseudopunctipennis	Colombia	Córdoba	Puerto Libertador	San Juan	-75.7262	7.73065	♀
Anopheles albimanus	Colombia	Córdoba	Puerto Libertador	San Juan	-75.7262	7.7297	♀
Anopheles albimanus	Colombia	Córdoba	Puerto Libertador	San Juan	-75.7262	7.7297	♀
Anopheles albimanus	Colombia	Córdoba	Puerto Libertador	San Juan	-75.7305	7.73045	♀
Anopheles albimanus	Colombia	Córdoba	Puerto Libertador	San Juan	-75.7262	7.7297	♀
Anopheles albimanus	Colombia	Córdoba	Puerto Libertador	San Juan	-75.7266	7.73268	♀
Anopheles albimanus	Colombia	Córdoba	Puerto Libertador	San Juan	-75.7307	7.73068	♀
Anopheles albimanus	Colombia	Córdoba	Puerto Libertador	San Juan	-75.7305	7.73045	♀
Anopheles nuneztovari	Colombia	Córdoba	Puerto Libertador	San Juan	-75.7262	7.72798	♀
Anopheles albimanus	Colombia	Córdoba	Puerto Libertador	San Juan	-75.7262	7.7297	♀
Anopheles albimanus	Colombia	Córdoba	Puerto Libertador	San Juan	-75.7262	7.7297	♀
Anopheles albimanus	Colombia	Córdoba	Puerto Libertador	San Juan	-75.7262	7.7297	♀
Anopheles albimanus	Colombia	Córdoba	Puerto Libertador	San Juan	-75.7305	7.73045	♀
Anopheles albimanus	Colombia	Córdoba	Puerto Libertador	San Juan	-75.7262	7.7297	♀
Anopheles albimanus	Colombia	Córdoba	Puerto Libertador	San Juan	-75.7257	7.73282	♀
Anopheles pseudopunctipennis	Colombia	Córdoba	Puerto Libertador	San Juan	-75.7267	7.73247	♀
Anopheles nuneztovari	Colombia	Córdoba	Puerto Libertador	San Juan	-75.7262	7.72798	♀
Anopheles albimanus	Colombia	Córdoba	Puerto Libertador	San Juan	-75.7262	7.7297	♀
Anopheles nuneztovari	Colombia	Córdoba	Puerto Libertador	San Juan	-75.7262	7.72798	♀
Anopheles albimanus	Colombia	Córdoba	Puerto Libertador	San Juan	-75.7262	7.72798	♀
Anopheles albimanus	Colombia	Córdoba	Puerto Libertador	San Juan	-75.7305	7.73045	♀
Anopheles nuneztovari	Colombia	Córdoba	Puerto Libertador	San Juan	-75.7262	7.72798	♀
Anopheles albimanus	Colombia	Córdoba	Puerto Libertador	San Juan	-75.7262	7.73065	♀
Anopheles albimanus	Colombia	Córdoba	Puerto Libertador	San Juan	-75.7262	7.7297	♀
Anopheles albimanus	Colombia	Córdoba	Puerto Libertador	San Juan	-75.7257	7.73282	♀
Anopheles albimanus	Colombia	Córdoba	San Andres de Sotavento	Hoja Ancha	-75.4917	9.18985	♀
Anopheles albimanus	Colombia	Córdoba	San Andres de Sotavento	Hoja Ancha	-75.4971	9.18877	♀
Anopheles albimanus	Colombia	Córdoba	San Andres de Sotavento	Hoja Ancha	-75.492	9.18538	♀
Anopheles albimanus	Colombia	Córdoba	San Andres de Sotavento	Hoja Ancha	-75.493	9.18893	♀
Anopheles albimanus	Colombia	Córdoba	San Andres de Sotavento	Hoja Ancha	-75.4927	9.18565	♀
Anopheles albimanus	Colombia	Córdoba	San Andres de Sotavento	Hoja Ancha	-75.4937	9.18865	♀
Anopheles albimanus	Colombia	Córdoba	San Andres de Sotavento	Hoja Ancha	-75.4965	9.18805	♀
Anopheles albimanus	Colombia	Córdoba	San Andres de Sotavento	Hoja Ancha	-75.4937	9.18865	♀
Anopheles albimanus	Colombia	Córdoba	San Andres de Sotavento	Hoja Ancha	-75.492	9.18538	♀
Anopheles albimanus	Colombia	Córdoba	San Andres de Sotavento	Hoja Ancha	-75.4954	9.18677	♀
Anopheles albimanus	Colombia	Córdoba	San Andres de Sotavento	Hoja Ancha	-75.4954	9.18677	♀
Anopheles albimanus	Colombia	Córdoba	San Andres de Sotavento	Hoja Ancha	-75.4937	9.18865	♀
Anopheles albimanus	Colombia	Córdoba	San Andres de Sotavento	Hoja Ancha	-75.4969	9.18605	♀
Anopheles albimanus	Colombia	Córdoba	San Andres de Sotavento	Hoja Ancha	-75.493	9.18893	♀
Anopheles albimanus	Colombia	Córdoba	San Andres de Sotavento	Hoja Ancha	-75.493	9.18893	♀
Anopheles albimanus	Colombia	Córdoba	San Andres de Sotavento	Hoja Ancha	-75.492	9.18538	♀
Anopheles albimanus	Colombia	Córdoba	San Andres de Sotavento	Hoja Ancha	-75.4949	9.18655	♀
Anopheles albimanus	Colombia	Córdoba	San Andres de Sotavento	Hoja Ancha	-75.493	9.18893	♀
Anopheles albimanus	Colombia	Córdoba	San Andres de Sotavento	Hoja Ancha	-75.492	9.18538	♀
Anopheles albimanus	Colombia	Córdoba	San Andres de Sotavento	Hoja Ancha	-75.492	9.18538	♀
Anopheles albimanus	Colombia	Córdoba	San Andres de Sotavento	Hoja Ancha	-75.4971	9.18877	♀
Anopheles albimanus	Colombia	Córdoba	San Andres de Sotavento	Hoja Ancha	-75.4927	9.18565	♀
Anopheles albimanus	Colombia	Córdoba	San Andres de Sotavento	Hoja Ancha	-75.4971	9.18877	♀
Anopheles albimanus	Colombia	Córdoba	San Andres de Sotavento	Hoja Ancha	-75.493	9.18893	♀
Anopheles albimanus	Colombia	Córdoba	Lorica	La Doctrina	-75.8886	9.2941	♀
Anopheles albimanus	Colombia	Córdoba	Lorica	La Doctrina	-75.8902	9.29633	♀
Anopheles albimanus	Colombia	Córdoba	Lorica	La Doctrina	-75.8902	9.29633	♀
Anopheles albimanus	Colombia	Córdoba	Lorica	La Doctrina	-75.8914	9.29208	♀
Anopheles albimanus	Colombia	Córdoba	Lorica	La Doctrina	-75.8887	9.29393	♀
Anopheles albimanus	Colombia	Córdoba	Lorica	La Doctrina	-75.8887	9.29435	♀
Anopheles albimanus	Colombia	Córdoba	Lorica	La Doctrina	-75.8887	9.29435	♀
Anopheles albimanus	Colombia	Córdoba	Lorica	La Doctrina	-75.8887	9.29435	♀
Anopheles albimanus	Colombia	Córdoba	Lorica	La Doctrina	-75.8887	9.29435	♀
Anopheles albimanus	Colombia	Córdoba	Lorica	La Doctrina	-75.892	9.29475	♀
Anopheles albimanus	Colombia	Córdoba	Lorica	La Doctrina	-75.8902	9.29633	♀
Anopheles albimanus	Colombia	Córdoba	Lorica	La Doctrina	-75.8902	9.29633	♀
Anopheles albimanus	Colombia	Córdoba	Lorica	La Doctrina	-75.8912	9.29275	♀
Anopheles albimanus	Colombia	Córdoba	Lorica	La Doctrina	-75.8886	9.2941	♀
Anopheles albimanus	Colombia	Córdoba	Lorica	La Doctrina	-75.8899	9.29365	♀
Anopheles albimanus	Colombia	Córdoba	Lorica	La Doctrina	-75.8899	9.29365	♀
Anopheles albimanus	Colombia	Córdoba	Lorica	La Doctrina	-75.8912	9.29275	♀
Anopheles albimanus	Colombia	Córdoba	Lorica	La Doctrina	-75.8886	9.2941	♀
Anopheles albimanus	Colombia	Córdoba	Lorica	La Doctrina	-75.8897	9.29227	♀
Anopheles albimanus	Colombia	Córdoba	Lorica	La Doctrina	-75.8902	9.29633	♀
Anopheles albimanus	Colombia	Córdoba	Lorica	La Doctrina	-75.8897	9.29227	♀
Anopheles albimanus	Colombia	Córdoba	Lorica	La Doctrina	-75.8887	9.29435	♀
Anopheles albimanus	Colombia	Córdoba	Lorica	La Doctrina	-75.8887	9.29435	♀
Anopheles albimanus	Colombia	Córdoba	Lorica	La Doctrina	-75.8893	9.29263	♀
Anopheles albimanus	Colombia	Córdoba	Lorica	La Doctrina	-75.8887	9.29435	♀
Anopheles albimanus	Colombia	Córdoba	Lorica	La Doctrina	-75.8875	9.29235	♀
Anopheles albimanus	Colombia	Córdoba	Lorica	La Doctrina	-75.8893	9.29263	♀
Anopheles albimanus	Colombia	Córdoba	Lorica	La Doctrina	-75.8902	9.29633	♀
Anopheles albimanus	Colombia	Córdoba	Lorica	La Doctrina	-75.8875	9.29235	♀
Anopheles albimanus	Colombia	Córdoba	Lorica	La Doctrina	-75.8902	9.29633	♀
Anopheles albimanus	Colombia	Córdoba	Lorica	La Doctrina	-75.8878	9.29313	♀
Anopheles albimanus	Colombia	Córdoba	Lorica	La Doctrina	-75.8887	9.29435	♀
Anopheles albimanus	Colombia	Córdoba	Lorica	La Doctrina	-75.8894	9.29368	♀
Anopheles albimanus	Colombia	Córdoba	Lorica	La Doctrina	-75.8875	9.29235	♀
Anopheles albimanus	Colombia	Córdoba	Lorica	La Doctrina	-75.8912	9.29275	♀
Anopheles albimanus	Colombia	Córdoba	Lorica	La Doctrina	-75.8894	9.29368	♀
Anopheles albimanus	Colombia	Córdoba	Lorica	La Doctrina	-75.8875	9.29235	♀
Anopheles albimanus	Colombia	Córdoba	Lorica	La Doctrina	-75.8875	9.29235	♀
Anopheles albimanus	Colombia	Córdoba	Lorica	La Doctrina	-75.8893	9.29263	♀
Anopheles albimanus	Colombia	Córdoba	Lorica	La Doctrina	-75.8887	9.29435	♀
Anopheles albimanus	Colombia	Córdoba	Lorica	La Doctrina	-75.8887	9.29435	♀
Anopheles albimanus	Colombia	Córdoba	Lorica	La Doctrina	-75.8875	9.29235	♀
Anopheles albimanus	Colombia	Córdoba	Lorica	La Doctrina	-75.8887	9.29435	♀
Anopheles albimanus	Colombia	Córdoba	Lorica	La Doctrina	-75.8887	9.29435	♀
Anopheles albimanus	Colombia	Córdoba	Lorica	La Doctrina	-75.8905	9.29412	♀
Anopheles albimanus	Colombia	Córdoba	Lorica	La Doctrina	-75.8902	9.29633	♀
Anopheles albimanus	Colombia	Córdoba	Planeta Rica	Punta Verde	-75.6127	8.34963	♀
Anopheles albimanus	Colombia	Córdoba	Moñitos	Bellacohita	-76.0854	9.25755	♀
Anopheles pseudopunctipennis	Colombia	Córdoba	Moñitos	Bellacohita	-76.0863	9.2628	♀
Anopheles triannulatus	Colombia	Córdoba	Moñitos	Bellacohita	-76.085	9.26058	♀
Anopheles albimanus	Colombia	Córdoba	Moñitos	Bellacohita	-76.0888	9.2649	♀
Anopheles albimanus	Colombia	Córdoba	Moñitos	Bellacohita	-76.0868	9.26297	♀
Anopheles albimanus	Colombia	Córdoba	Moñitos	Bellacohita	-76.0846	9.25858	♀
Anopheles albimanus	Colombia	Córdoba	Moñitos	Altomirar	-76.0729	9.20708	♀
Anopheles albimanus	Colombia	Córdoba	Moñitos	Altomirar	-76.0771	9.20917	♀
Anopheles pseudopunctipennis	Colombia	Córdoba	Moñitos	Altomirar	-76.079	9.20993	♀
Anopheles albimanus	Colombia	Córdoba	Moñitos	Altomirar	-76.0706	9.2097	♀
Anopheles albimanus	Colombia	Córdoba	Moñitos	Altomirar	-76.0768	9.2102	♀
Anopheles pseudopunctipennis	Colombia	Córdoba	Moñitos	Altomirar	-76.079	9.20993	♀
Anopheles pseudopunctipennis	Colombia	Córdoba	Moñitos	Altomirar	-76.0771	9.20917	♀
Anopheles pseudopunctipennis	Colombia	Córdoba	Moñitos	Altomirar	-76.0734	9.20593	♀
Anopheles albimanus	Colombia	Córdoba	Los Cordobas	Guaimaro Abajo	-76.3655	8.85708	♀
Anopheles albimanus	Colombia	Córdoba	Los Cordobas	Guaimaro Abajo	-76.3664	8.8562	♀
Anopheles albimanus	Colombia	Córdoba	Los Cordobas	Guaimaro Abajo	-76.363	8.8606	♀
Anopheles triannulatus	Colombia	Córdoba	Los Cordobas	Guaimaro Abajo	-76.3619	8.86	♀
Anopheles albimanus	Colombia	Córdoba	Los Cordobas	Guaimaro Abajo	-76.3655	8.85708	♀
Anopheles albimanus	Colombia	Córdoba	Los Cordobas	Guaimaro Abajo	-76.3664	8.8562	♀
Anopheles albimanus	Colombia	Córdoba	Los Cordobas	Guaimaro Abajo	-76.3632	8.8619	♀
Anopheles albimanus	Colombia	Córdoba	Los Cordobas	Guaimaro Abajo	-76.3647	8.86017	♀
Anopheles albimanus	Colombia	Córdoba	Los Cordobas	Guaimaro Abajo	-76.3655	8.85708	♀
Anopheles albimanus	Colombia	Córdoba	Los Cordobas	Guaimaro Abajo	-76.3655	8.85708	♀
Anopheles albimanus	Colombia	Córdoba	Los Cordobas	Guaimaro Abajo	-76.3655	8.85708	♀
Anopheles albimanus	Colombia	Córdoba	Los Cordobas	Guaimaro Abajo	-76.3632	8.8624	♀
Anopheles albimanus	Colombia	Córdoba	Los Cordobas	Guaimaro Abajo	-76.3655	8.85708	♀
Anopheles albimanus	Colombia	Córdoba	Los Cordobas	Guaimaro Abajo	-76.3619	8.86	♀
Anopheles albimanus	Colombia	Córdoba	Los Cordobas	Guaimaro Abajo	-76.364	8.861	♀
Anopheles triannulatus	Colombia	Córdoba	Los Cordobas	Guaimaro Abajo	-76.3664	8.8562	♀
Anopheles albimanus	Colombia	Córdoba	Los Cordobas	Guaimaro Abajo	-76.3655	8.85708	♀
Anopheles triannulatus	Colombia	Córdoba	Los Cordobas	Guaimaro Abajo	-76.3647	8.85722	♀
Anopheles albimanus	Colombia	Córdoba	Los Cordobas	Guaimaro Abajo	-76.3664	8.8562	♀
Anopheles albimanus	Colombia	Córdoba	Los Cordobas	Guaimaro Abajo	-76.363	8.86248	♀
Anopheles albimanus	Colombia	Córdoba	Los Cordobas	Guaimaro Abajo	-76.3632	8.86162	♀
Anopheles albimanus	Colombia	Córdoba	Los Cordobas	Guaimaro Abajo	-76.3655	8.85708	♀
Anopheles albimanus	Colombia	Córdoba	Los Cordobas	Guaimaro Abajo	-76.3655	8.85708	♀
Anopheles triannulatus	Colombia	Córdoba	Los Cordobas	Guaimaro Abajo	-76.3655	8.85708	♀
Anopheles albimanus	Colombia	Córdoba	Los Cordobas	Guaimaro Abajo	-76.3655	8.85708	♀
Anopheles albimanus	Colombia	Córdoba	Los Cordobas	Guaimaro Abajo	-76.3664	8.8562	♀
Anopheles albimanus	Colombia	Córdoba	Los Cordobas	Guaimaro Abajo	-76.3647	8.85722	♀
Anopheles albimanus	Colombia	Córdoba	Los Cordobas	Guaimaro Abajo	-76.3664	8.8562	♀
Anopheles albimanus	Colombia	Córdoba	Los Cordobas	Guaimaro Abajo	-76.3664	8.8562	♀
Anopheles albimanus	Colombia	Córdoba	Los Cordobas	Guaimaro Abajo	-76.3632	8.86215	♀
Anopheles albimanus	Colombia	Córdoba	Los Cordobas	Guaimaro Abajo	-76.3664	8.8562	♀
Anopheles albimanus	Colombia	Córdoba	Los Cordobas	Guaimaro Abajo	-76.3647	8.85722	♀
Anopheles albimanus	Colombia	Córdoba	Los Cordobas	Guaimaro Abajo	-76.3647	8.86017	♀
Anopheles albimanus	Colombia	Córdoba	Los Cordobas	Guaimaro Abajo	-76.3647	8.86017	♀
Anopheles albimanus	Colombia	Córdoba	Los Cordobas	Guaimaro Abajo	-76.3647	8.86017	♀
Anopheles albimanus	Colombia	Córdoba	Los Cordobas	Guaimaro Abajo	-76.3629	8.86023	♀
Anopheles albimanus	Colombia	Córdoba	Los Cordobas	Guaimaro Abajo	-76.363	8.8606	♀
Anopheles albimanus	Colombia	Córdoba	Los Cordobas	Guaimaro Abajo	-76.3637	8.86103	♀
Anopheles albimanus	Colombia	Córdoba	Los Cordobas	Guaimaro Abajo	-76.3632	8.86118	♀
Anopheles albimanus	Colombia	Córdoba	Los Cordobas	Guaimaro Abajo	-76.3623	8.8609	♀
Anopheles neomaculipalpus	Colombia	Córdoba	Los Cordobas	Guaimaro Abajo	-76.3632	8.8624	♀
Anopheles albimanus	Colombia	Córdoba	Los Cordobas	Guaimaro Abajo	-76.363	8.86248	♀
Anopheles albimanus	Colombia	Córdoba	Sahagún	Villa Lucia	-75.3867	8.88155	♀
Anopheles albimanus	Colombia	Córdoba	Sahagún	Villa Lucia	-75.3885	8.87	♀
Anopheles albimanus	Colombia	Córdoba	Sahagún	Villa Lucia	-75.3889	8.88015	♀
Anopheles albimanus	Colombia	Córdoba	Montelibano	Pica pica nuevo	-75.6806	8.02842	♀
Anopheles albimanus	Colombia	Córdoba	Montelibano	Pica pica nuevo	-75.6806	8.02842	♀
Anopheles albimanus	Colombia	Córdoba	Montelibano	Pica pica nuevo	-75.6806	8.02842	♀
Anopheles albimanus	Colombia	Córdoba	Montelibano	Pica pica nuevo	-75.681	8.02947	♀
Anopheles albimanus	Colombia	Córdoba	Montelibano	Pica pica nuevo	-75.6814	8.03033	♀
Anopheles albimanus	Colombia	Córdoba	Montelibano	Pica pica nuevo	-75.6814	8.03033	♀
Anopheles albimanus	Colombia	Córdoba	Montelibano	Pica pica nuevo	-75.6817	8.03088	♀
Anopheles albimanus	Colombia	Córdoba	Montelibano	Pica pica nuevo	-75.6817	8.03088	♀
Anopheles albimanus	Colombia	Córdoba	Montelibano	Pica pica nuevo	-75.6817	8.03088	♀
Anopheles albimanus	Colombia	Córdoba	Montelibano	Pica pica nuevo	-75.6817	8.03088	♀
Anopheles albimanus	Colombia	Córdoba	Montelibano	Pica pica nuevo	-75.682	8.03145	♀
Anopheles albimanus	Colombia	Córdoba	Montelibano	Pica pica nuevo	-75.6824	8.03223	♀
Anopheles albimanus	Colombia	Córdoba	Montelibano	Pica pica nuevo	-75.6824	8.03223	♀
Anopheles albimanus	Colombia	Córdoba	Montelibano	Pica pica nuevo	-75.6824	8.03223	♀
Anopheles albimanus	Colombia	Córdoba	Montelibano	Pica pica nuevo	-75.6824	8.03223	♀
Anopheles albimanus	Colombia	Córdoba	Montelibano	Pica pica nuevo	-75.6824	8.03223	♀
Anopheles albimanus	Colombia	Córdoba	Montelibano	Pica pica nuevo	-75.6824	8.03223	♀
Anopheles albimanus	Colombia	Córdoba	Montelibano	Pica pica nuevo	-75.6824	8.03223	♀
Anopheles albimanus	Colombia	Córdoba	Montelibano	Pica pica nuevo	-75.6824	8.03223	♀
Anopheles triannulatus	Colombia	Córdoba	Montelibano	Pica pica nuevo	-75.6817	8.03207	♀
Anopheles triannulatus	Colombia	Córdoba	Montelibano	Pica pica nuevo	-75.6817	8.03207	♀
Anopheles triannulatus	Colombia	Córdoba	Montelibano	Pica pica nuevo	-75.6817	8.03207	♀
Anopheles triannulatus	Colombia	Córdoba	Montelibano	Pica pica nuevo	-75.6817	8.03207	♀
Anopheles albimanus	Colombia	Córdoba	Montelibano	Pica pica nuevo	-75.6824	8.03223	♀
Anopheles albimanus	Colombia	Córdoba	Montelibano	Pica pica nuevo	-75.6824	8.03223	♀
Anopheles albimanus	Colombia	Córdoba	Montelibano	Pica pica nuevo	-75.6824	8.03223	♀
Anopheles triannulatus	Colombia	Córdoba	Montelibano	Pica pica nuevo	-75.6824	8.03223	♀
Anopheles albimanus	Colombia	Córdoba	Montelibano	Pica pica nuevo	-75.6824	8.03223	♀
Anopheles triannulatus	Colombia	Córdoba	Montelibano	Pica pica nuevo	-75.6824	8.03223	♀
Anopheles albimanus	Colombia	Córdoba	Montelibano	Pica pica nuevo	-75.6824	8.03223	♀
Anopheles triannulatus	Colombia	Córdoba	Montelibano	Pica pica nuevo	-75.6824	8.03223	♀
Anopheles albimanus	Colombia	Córdoba	Montelibano	Pica pica nuevo	-75.6824	8.03223	♀
Anopheles albimanus	Colombia	Córdoba	Montelibano	Pica pica nuevo	-75.6824	8.03223	♀
Anopheles albimanus	Colombia	Córdoba	Montelibano	Pica pica nuevo	-75.6824	8.03223	♀
Anopheles albimanus	Colombia	Córdoba	Montelibano	Pica pica nuevo	-75.6824	8.03223	♀
Anopheles albimanus	Colombia	Córdoba	Montelibano	Pica pica nuevo	-75.6824	8.03223	♀
Anopheles albimanus	Colombia	Córdoba	Montelibano	Pica pica nuevo	-75.6824	8.03223	♀
Anopheles albimanus	Colombia	Córdoba	Montelibano	Pica pica nuevo	-75.6824	8.03223	♀
Anopheles albimanus	Colombia	Córdoba	Montelibano	Pica pica nuevo	-75.6824	8.03223	♀
Anopheles albimanus	Colombia	Córdoba	Montelibano	Pica pica nuevo	-75.6824	8.03223	♀
Anopheles albimanus	Colombia	Córdoba	Montelibano	Pica pica nuevo	-75.6824	8.03223	♀
Anopheles albimanus	Colombia	Córdoba	Montelibano	Pica pica nuevo	-75.6824	8.03223	♀
Anopheles albimanus	Colombia	Córdoba	Montelibano	Pica pica nuevo	-75.6824	8.03223	♀
Anopheles albimanus	Colombia	Córdoba	Montelibano	Pica pica nuevo	-75.6824	8.03223	♀
Anopheles albimanus	Colombia	Córdoba	Montelibano	Pica pica nuevo	-75.6824	8.03223	♀
Anopheles albimanus	Colombia	Córdoba	Montelibano	Pica pica nuevo	-75.6732	8.02468	♀
Anopheles albimanus	Colombia	Córdoba	Montelibano	Pica pica nuevo	-75.6824	8.03223	♀
Anopheles albimanus	Colombia	Córdoba	Montelibano	Pica pica nuevo	-75.6758	8.02855	♀
Anopheles albimanus	Colombia	Córdoba	Montelibano	Pica pica nuevo	-75.6791	8.02905	♀
Anopheles triannulatus	Colombia	Córdoba	Montelibano	Pica pica nuevo	-75.6824	8.03223	♀
Anopheles albimanus	Colombia	Córdoba	Montelibano	Pica pica nuevo	-75.6824	8.03223	♀
Anopheles albimanus	Colombia	Córdoba	Montelibano	Pica pica nuevo	-75.6824	8.03223	♀
Anopheles albimanus	Colombia	Córdoba	Montelibano	Pica pica nuevo	-75.6824	8.03223	♀
Anopheles albimanus	Colombia	Córdoba	Montelibano	Pica pica nuevo	-75.6824	8.03223	♀
Anopheles albimanus	Colombia	Córdoba	Montelibano	Pica pica nuevo	-75.6824	8.03223	♀
Anopheles albimanus	Colombia	Córdoba	Montelibano	Pica pica nuevo	-75.6824	8.03223	♀
Anopheles albimanus	Colombia	Córdoba	Montelibano	Pica pica nuevo	-75.6824	8.03223	♀
Anopheles albimanus	Colombia	Córdoba	Montelibano	Pica pica nuevo	-75.6824	8.03223	♀
Anopheles albimanus	Colombia	Córdoba	Montelibano	Pica pica nuevo	-75.6774	8.02982	♀
Anopheles albimanus	Colombia	Córdoba	Montelibano	Pica pica nuevo	-75.6745	8.02747	♀
Anopheles albimanus	Colombia	Córdoba	Montelibano	Pica pica nuevo	-75.674	8.02678	♀
Anopheles triannulatus	Colombia	Córdoba	Montelibano	Pica pica nuevo	-75.6824	8.03223	♀
Anopheles triannulatus	Colombia	Córdoba	Montelibano	Pica pica nuevo	-75.6824	8.03223	♀
Anopheles triannulatus	Colombia	Córdoba	Montelibano	Pica pica nuevo	-75.6824	8.03223	♀
Anopheles triannulatus	Colombia	Córdoba	Montelibano	Pica pica nuevo	-75.6824	8.03223	♀
Anopheles triannulatus	Colombia	Córdoba	Montelibano	Pica pica nuevo	-75.6824	8.03223	♀
Anopheles triannulatus	Colombia	Córdoba	Montelibano	Pica pica nuevo	-75.6824	8.03223	♀
Anopheles triannulatus	Colombia	Córdoba	Montelibano	Pica pica nuevo	-75.6824	8.03223	♀
Anopheles albimanus	Colombia	Córdoba	Montelibano	Pica pica nuevo	-75.6824	8.03223	♀
Anopheles albimanus	Colombia	Córdoba	Montelibano	Pica pica nuevo	-75.6824	8.03223	♀
Anopheles albimanus	Colombia	Córdoba	Montelibano	Pica pica nuevo	-75.6824	8.03223	♀
Anopheles albimanus	Colombia	Córdoba	Montelibano	Pica pica nuevo	-75.6824	8.03223	♀
Anopheles albimanus	Colombia	Córdoba	Montelibano	Pica pica nuevo	-75.6824	8.03223	♀
Anopheles albimanus	Colombia	Córdoba	Montelibano	Pica pica nuevo	-75.6824	8.03223	♀
Anopheles albimanus	Colombia	Córdoba	Montelibano	Pica pica nuevo	-75.6824	8.03223	♀
Anopheles albimanus	Colombia	Córdoba	Montelibano	Pica pica nuevo	-75.6824	8.03223	♀
Anopheles albimanus	Colombia	Córdoba	Montelibano	Pica pica nuevo	-75.6824	8.03223	♀
Anopheles albimanus	Colombia	Córdoba	Montelibano	Pica pica nuevo	-75.674	8.02678	♀
Anopheles albimanus	Colombia	Córdoba	Montelibano	Pica pica nuevo	-75.6743	8.0272	♀
Anopheles albimanus	Colombia	Córdoba	Montelibano	Pica pica nuevo	-75.6743	8.0272	♀
Anopheles triannulatus	Colombia	Córdoba	Montelibano	Pica pica nuevo	-75.6824	8.03223	♀
Anopheles triannulatus	Colombia	Córdoba	Montelibano	Pica pica nuevo	-75.6824	8.03223	♀
Anopheles triannulatus	Colombia	Córdoba	Montelibano	Pica pica nuevo	-75.6824	8.03223	♀
Anopheles triannulatus	Colombia	Córdoba	Montelibano	Pica pica nuevo	-75.6824	8.03223	♀
Anopheles triannulatus	Colombia	Córdoba	Montelibano	Pica pica nuevo	-75.6824	8.03223	♀
Anopheles albimanus	Colombia	Córdoba	Montelibano	Pica pica nuevo	-75.6824	8.03223	♀
Anopheles albimanus	Colombia	Córdoba	Montelibano	Pica pica nuevo	-75.6743	8.0272	♀
Anopheles albimanus	Colombia	Córdoba	Montelibano	Pica pica nuevo	-75.6743	8.0272	♀
Anopheles albimanus	Colombia	Córdoba	Montelibano	Pica pica nuevo	-75.6743	8.0272	♀
Anopheles albimanus	Colombia	Córdoba	Montelibano	Pica pica nuevo	-75.6743	8.0272	♀
Anopheles albimanus	Colombia	Córdoba	Montelibano	Pica pica nuevo	-75.6743	8.0272	♀
Anopheles albimanus	Colombia	Córdoba	Valencia	San Rafael	-76.246	8.16023	♀
Anopheles triannulatus	Colombia	Córdoba	Valencia	San Rafael	-76.2472	8.16162	♀
Anopheles albimanus	Colombia	Córdoba	Valencia	San Rafael	-76.2488	8.15448	♀
Anopheles albimanus	Colombia	Córdoba	Valencia	San Rafael	-76.2461	8.15872	♀
Anopheles neomaculipalpus	Colombia	Córdoba	Valencia	San Rafael	-76.2454	8.15975	♀
Anopheles albimanus	Colombia	Córdoba	Valencia	San Rafael	-76.246	8.15962	♀
Anopheles albimanus	Colombia	Córdoba	Valencia	San Rafael	-76.246	8.15962	♀
Anopheles albimanus	Colombia	Córdoba	Valencia	San Rafael	-76.2471	8.15993	♀
Anopheles albimanus	Colombia	Córdoba	Valencia	San Rafael	-76.2456	8.16003	♀
Anopheles albimanus	Colombia	Córdoba	Valencia	San Rafael	-76.246	8.16	♀
Anopheles albimanus	Colombia	Córdoba	Valencia	San Rafael	-76.246	8.16	♀
Anopheles albimanus	Colombia	Córdoba	Valencia	San Rafael	-76.246	8.16023	♀
Anopheles albimanus	Colombia	Córdoba	Valencia	San Rafael	-76.2471	8.15993	♀
Anopheles albimanus	Colombia	Córdoba	Valencia	San Rafael	-76.2472	8.16072	♀
Anopheles albimanus	Colombia	Córdoba	Valencia	San Rafael	-76.2474	8.16097	♀
Anopheles albimanus	Colombia	Córdoba	Valencia	San Rafael	-76.2474	8.16097	♀
Anopheles triannulatus	Colombia	Córdoba	Valencia	San Rafael	-76.2472	8.16162	♀
Anopheles albimanus	Colombia	Córdoba	Valencia	San Rafael	-76.2472	8.16162	♀
Anopheles albimanus	Colombia	Córdoba	Valencia	San Rafael	-76.2472	8.16162	♀
Anopheles triannulatus	Colombia	Córdoba	Lorica	Mata de Caña	-75.824	9.07082	♀
Anopheles triannulatus	Colombia	Córdoba	Lorica	Mata de Caña	-75.824	9.07082	♀
Anopheles triannulatus	Colombia	Córdoba	Lorica	Mata de Caña	-75.8266	9.07238	♀
Anopheles triannulatus	Colombia	Córdoba	Lorica	Mata de Caña	-75.8266	9.07238	♀
Anopheles albimanus	Colombia	Córdoba	Lorica	Mata de Caña	-75.8274	9.07303	♀
Anopheles triannulatus	Colombia	Córdoba	Lorica	Mata de Caña	-75.8274	9.07303	♀
Anopheles triannulatus	Colombia	Córdoba	Lorica	Mata de Caña	-75.8279	9.07533	♀
Anopheles triannulatus	Colombia	Córdoba	Lorica	Mata de Caña	-75.8279	9.07533	♀
Anopheles albimanus	Colombia	Córdoba	Lorica	Mata de Caña	-75.8287	9.07588	♀
Anopheles triannulatus	Colombia	Córdoba	Lorica	Mata de Caña	-75.8287	9.07588	♀
Anopheles triannulatus	Colombia	Córdoba	Lorica	Mata de Caña	-75.8287	9.07588	♀
Anopheles triannulatus	Colombia	Córdoba	Lorica	Mata de Caña	-75.8287	9.07588	♀
Anopheles triannulatus	Colombia	Córdoba	Lorica	Mata de Caña	-75.8287	9.07588	♀
Anopheles albimanus	Colombia	Córdoba	Lorica	Mata de Caña	-75.8287	9.07588	♀
Anopheles albimanus	Colombia	Córdoba	Lorica	Mata de Caña	-75.826	9.074	♀
Anopheles albimanus	Colombia	Córdoba	Lorica	Mata de Caña	-75.8254	9.0748	♀
Anopheles albimanus	Colombia	Córdoba	Lorica	Mata de Caña	-75.8254	9.0748	♀
Anopheles albimanus	Colombia	Córdoba	Lorica	Mata de Caña	-75.8254	9.0748	♀
Anopheles albimanus	Colombia	Córdoba	Lorica	Mata de Caña	-75.8254	9.0748	♀
Anopheles triannulatus	Colombia	Córdoba	Lorica	Mata de Caña	-75.8254	9.0748	♀
Anopheles triannulatus	Colombia	Córdoba	Lorica	Mata de Caña	-75.8254	9.0748	♀
Anopheles triannulatus	Colombia	Córdoba	Lorica	Mata de Caña	-75.8254	9.0748	♀
Anopheles triannulatus	Colombia	Córdoba	Lorica	Mata de Caña	-75.8254	9.0748	♀
Anopheles triannulatus	Colombia	Córdoba	Lorica	Mata de Caña	-75.8254	9.0748	♀
Anopheles triannulatus	Colombia	Córdoba	Lorica	Mata de Caña	-75.8254	9.0748	♀
Anopheles albimanus	Colombia	Córdoba	Lorica	Mata de Caña	-75.8254	9.0748	♀
Anopheles albimanus	Colombia	Córdoba	Lorica	Mata de Caña	-75.8254	9.0748	♀
Anopheles albimanus	Colombia	Córdoba	Lorica	Mata de Caña	-75.825	9.07508	♀
Anopheles albimanus	Colombia	Córdoba	Lorica	Mata de Caña	-75.825	9.07508	♀
Anopheles triannulatus	Colombia	Córdoba	Lorica	Mata de Caña	-75.8251	9.07517	♀
Anopheles albimanus	Colombia	Córdoba	Lorica	Mata de Caña	-75.8251	9.07517	♀
Anopheles albimanus	Colombia	Córdoba	Lorica	Mata de Caña	-75.8251	9.07517	♀
Anopheles triannulatus	Colombia	Córdoba	Tierra Alta	Nueva union	-76.183	8.03827	♀
Anopheles triannulatus	Colombia	Córdoba	Tierra Alta	Nueva union	-76.177	8.04697	♀
Anopheles triannulatus	Colombia	Córdoba	Tierra Alta	Nueva union	-76.177	8.04697	♀
Anopheles triannulatus	Colombia	Córdoba	Tierra Alta	Nueva union	-76.1779	8.04667	♀
Anopheles albimanus	Colombia	Córdoba	Tierra Alta	Nueva union	-76.1779	8.04667	♀
Anopheles triannulatus	Colombia	Córdoba	Tierra Alta	Nueva union	-76.1771	8.04505	♀
Anopheles triannulatus	Colombia	Córdoba	Tierra Alta	Nueva union	-76.1771	8.04505	♀
Anopheles argyritarsis	Colombia	Córdoba	Tierra Alta	Nueva union	-76.1779	8.04378	♀
Anopheles triannulatus	Colombia	Córdoba	Tierra Alta	Nueva union	-76.1779	8.04378	♀
Anopheles triannulatus	Colombia	Córdoba	Tierra Alta	Nueva union	-76.1779	8.04378	♀
Anopheles albimanus	Colombia	Córdoba	Tierra Alta	Nueva union	-76.1779	8.04378	♀
Anopheles albimanus	Colombia	Córdoba	Tierra Alta	Nueva union	-76.1779	8.04378	♀
Anopheles albimanus	Colombia	Córdoba	Tierra Alta	Nueva union	-76.1779	8.04378	♀
Anopheles triannulatus	Colombia	Córdoba	Tierra Alta	Nueva union	-76.1784	8.04643	♀
Anopheles albimanus	Colombia	Córdoba	Tierra Alta	Nueva union	-76.1784	8.04643	♀
Anopheles triannulatus	Colombia	Córdoba	Tierra Alta	Nueva union	-76.1779	8.04667	♀
Anopheles albimanus	Colombia	Córdoba	Tierra Alta	Nueva union	-76.1779	8.04667	♀
Anopheles albimanus	Colombia	Córdoba	Tierra Alta	Nueva union	-76.1779	8.04667	♀
Anopheles triannulatus	Colombia	Córdoba	Tierra Alta	Nueva union	-76.1784	8.04643	♀
Anopheles triannulatus	Colombia	Córdoba	Tierra Alta	Nueva union	-76.1786	8.04647	♀
Anopheles albimanus	Colombia	Córdoba	Tierra Alta	Nueva union	-76.1786	8.04647	♀
Anopheles triannulatus	Colombia	Córdoba	Tierra Alta	Nueva union	-76.179	8.04637	♀
Anopheles triannulatus	Colombia	Córdoba	Tierra Alta	Nueva union	-76.179	8.04637	♀
Anopheles triannulatus	Colombia	Córdoba	Tierra Alta	Nueva union	-76.179	8.04637	♀
Anopheles triannulatus	Colombia	Córdoba	Tierra Alta	Nueva union	-76.179	8.04637	♀
Anopheles triannulatus	Colombia	Córdoba	Tierra Alta	Nueva union	-76.1796	8.04673	♀
Anopheles triannulatus	Colombia	Córdoba	Tierra Alta	Nueva union	-76.1798	8.04605	♀
Anopheles triannulatus	Colombia	Córdoba	Tierra Alta	Nueva union	-76.1816	8.04347	♀
Anopheles triannulatus	Colombia	Córdoba	Tierra Alta	Nueva union	-76.1816	8.04347	♀
Anopheles albimanus	Colombia	Córdoba	Tierra Alta	Nueva union	-76.1829	8.04392	♀
Anopheles albimanus	Colombia	Córdoba	Tierra Alta	Nueva union	-76.1829	8.04392	♀
Anopheles albimanus	Colombia	Córdoba	Tierra Alta	Nueva union	-76.1829	8.04392	♀
Anopheles albimanus	Colombia	Córdoba	Tierra Alta	Nueva union	-76.183	8.03827	♀
Anopheles albimanus	Colombia	Córdoba	Tierra Alta	Nueva union	-76.183	8.03827	♀
Anopheles triannulatus	Colombia	Córdoba	Tierra Alta	Nueva union	-76.183	8.03827	♀
Anopheles triannulatus	Colombia	Córdoba	Tierra Alta	Nueva union	-76.183	8.03827	♀
Anopheles triannulatus	Colombia	Córdoba	Tierra Alta	Nueva union	-76.183	8.03827	♀
Anopheles triannulatus	Colombia	Córdoba	Tierra Alta	Nueva union	-76.1816	8.04347	♀
Anopheles triannulatus	Colombia	Córdoba	Tierra Alta	Nueva union	-76.1816	8.04347	♀
Anopheles triannulatus	Colombia	Córdoba	Tierra Alta	Nueva union	-76.1816	8.04347	♀
Anopheles triannulatus	Colombia	Córdoba	Puerto Libertador	San Juan	-75.7262	7.7297	♀
Anopheles triannulatus	Colombia	Córdoba	Puerto Libertador	San Juan	-75.7262	7.7297	♀
Anopheles triannulatus	Colombia	Córdoba	Puerto Libertador	San Juan	-75.7262	7.7297	♀
Anopheles albimanus	Colombia	Córdoba	Puerto Libertador	San Juan	-75.7305	7.73045	♀
Anopheles triannulatus	Colombia	Córdoba	Puerto Libertador	San Juan	-75.7305	7.73045	♀
Anopheles triannulatus	Colombia	Córdoba	Puerto Libertador	San Juan	-75.7262	7.73215	♀
Anopheles albimanus	Colombia	Córdoba	Puerto Libertador	San Juan	-75.7268	7.73318	♀
Anopheles triannulatus	Colombia	Córdoba	Puerto Libertador	San Juan	-75.7261	7.73388	♀
Anopheles triannulatus	Colombia	Córdoba	San Andres de Sotavento	Nueva union	-75.5029	9.2043	♀
Anopheles albimanus	Colombia	Córdoba	San Andres de Sotavento	Nueva union	-75.501	9.19765	♀
Anopheles albimanus	Colombia	Córdoba	San Andres de Sotavento	Nueva union	-75.5033	9.20393	♀
Anopheles albimanus	Colombia	Córdoba	San Andres de Sotavento	Nueva union	-75.5032	9.20513	♀
Anopheles albimanus	Colombia	Córdoba	San Andres de Sotavento	Nueva union	-75.501	9.19765	♀
Anopheles albimanus	Colombia	Córdoba	San Andres de Sotavento	Nueva union	-75.501	9.19765	♀
Anopheles albimanus	Colombia	Córdoba	San Andres de Sotavento	Nueva union	-75.5032	9.20433	♀
Anopheles albimanus	Colombia	Córdoba	San Andres de Sotavento	Nueva union	-75.5032	9.20433	♀
Anopheles albimanus	Colombia	Córdoba	San Andres de Sotavento	Nueva union	-75.5032	9.20433	♀
Anopheles albimanus	Colombia	Córdoba	San Andres de Sotavento	Nueva union	-75.5032	9.20433	♀
Anopheles albimanus	Colombia	Córdoba	San Andres de Sotavento	Hoja Ancha	-75.4958	9.18905	♀
Anopheles albimanus	Colombia	Córdoba	San Andres de Sotavento	Hoja Ancha	-75.4927	9.18565	♀
Anopheles albimanus	Colombia	Córdoba	San Andres de Sotavento	Hoja Ancha	-75.4958	9.18708	♀
Anopheles albimanus	Colombia	Córdoba	San Andres de Sotavento	Hoja Ancha	-75.4963	9.18755	♀
Anopheles albimanus	Colombia	Córdoba	San Andres de Sotavento	Hoja Ancha	-75.4968	9.18872	♀
Anopheles albimanus	Colombia	Córdoba	San Andres de Sotavento	Hoja Ancha	-75.4956	9.18683	♀
Anopheles albimanus	Colombia	Córdoba	San Andres de Sotavento	Hoja Ancha	-75.4956	9.18683	♀
Anopheles triannulatus	Colombia	Córdoba	San Andres de Sotavento	Hoja Ancha	-75.4966	9.18768	♀
Anopheles albimanus	Colombia	Córdoba	San Andres de Sotavento	Hoja Ancha	-75.4917	9.18985	♀
Anopheles triannulatus	Colombia	Córdoba	San Andres de Sotavento	Hoja Ancha	-75.4894	9.18747	♀
Anopheles triannulatus	Colombia	Córdoba	San Andres de Sotavento	Hoja Ancha	-75.4894	9.18747	♀
Anopheles albimanus	Colombia	Córdoba	San Andres de Sotavento	Hoja Ancha	-75.4894	9.18747	♀
Anopheles albimanus	Colombia	Córdoba	San Andres de Sotavento	Hoja Ancha	-75.4894	9.18747	♀
Anopheles albimanus	Colombia	Córdoba	Lorica	La Doctrina	-75.8875	9.29235	♂
Anopheles albimanus	Colombia	Córdoba	Lorica	La Doctrina	-75.8886	9.2941	♂
Anopheles albimanus	Colombia	Córdoba	Lorica	La Doctrina	-75.8905	9.29203	♂
Anopheles albimanus	Colombia	Córdoba	Monteria	El vidrial	-75.8972	8.81193	♂
Anopheles albimanus	Colombia	Córdoba	Monteria	El vidrial	-75.9017	8.81085	♂
Anopheles albimanus	Colombia	Córdoba	Monteria	El vidrial	-75.9019	8.81187	♂
Anopheles albimanus	Colombia	Córdoba	Monteria	El vidrial	-75.9022	8.8114	♂
Anopheles albimanus	Colombia	Córdoba	Planeta Rica	Punta Verde	-75.6093	8.35227	♂
Anopheles pseudopunctipennis	Colombia	Córdoba	Los Cordobas	Guaimaro Abajo	-76.364	8.8612	♂
Anopheles pseudopunctipennis	Colombia	Córdoba	Los Cordobas	Guaimaro Abajo	-76.364	8.861	♂
Anopheles albimanus	Colombia	Córdoba	Los Cordobas	Guaimaro Abajo	-76.3632	8.86162	♂
Anopheles pseudopunctipennis	Colombia	Córdoba	Montelibano	Pica pica nuevo	-75.6791	8.02905	♂
Anopheles albimanus	Colombia	Córdoba	Montelibano	Pica pica nuevo	-75.6824	8.03223	♂
Anopheles albimanus	Colombia	Córdoba	Valencia	San Rafael	-76.2484	8.15493	♂
Anopheles pseudopunctipennis	Colombia	Córdoba	Puerto Libertador	San Juan	-75.7262	7.72798	♂
Anopheles pseudopunctipennis	Colombia	Córdoba	Puerto Libertador	San Juan	-75.7267	7.73247	♂
Anopheles albimanus	Colombia	Córdoba	Puerto Libertador	San Juan	-75.7262	7.73215	♂
Anopheles albimanus	Colombia	Córdoba	Puerto Libertador	San Juan	-75.7271	7.73398	♂
Anopheles albimanus	Colombia	Córdoba	Puerto Libertador	San Juan	-75.728	7.7314	♂
Anopheles albimanus	Colombia	Córdoba	Puerto Libertador	San Juan	-75.7268	7.73318	♂
Anopheles albimanus	Colombia	Córdoba	Puerto Libertador	San Juan	-75.7262	7.72798	♂
Anopheles albimanus	Colombia	Córdoba	Puerto Libertador	San Juan	-75.7266	7.73268	♂
Anopheles albimanus	Colombia	Córdoba	San Andres de Sotavento	Hoja Ancha	-75.4965	9.18805	♂
Anopheles albimanus	Colombia	Córdoba	San Andres de Sotavento	Hoja Ancha	-75.4965	9.18805	♂
Anopheles albimanus	Colombia	Córdoba	San Andres de Sotavento	Hoja Ancha	-75.4963	9.18755	♂
Anopheles albimanus	Colombia	Córdoba	Lorica	La Doctrina	-75.8887	9.29435	♂
Anopheles albimanus	Colombia	Córdoba	Lorica	La Doctrina	-75.8875	9.29235	♂
Anopheles albimanus	Colombia	Córdoba	Lorica	La Doctrina	-75.8875	9.29235	♂
Anopheles albimanus	Colombia	Córdoba	Lorica	La Doctrina	-75.8884	9.29308	♂
Anopheles albimanus	Colombia	Córdoba	Lorica	La Doctrina	-75.8884	9.29308	♂
Anopheles albimanus	Colombia	Córdoba	Lorica	La Doctrina	-75.8929	9.2943	♂
Anopheles albimanus	Colombia	Córdoba	Lorica	La Doctrina	-75.8929	9.2943	♂
Anopheles albimanus	Colombia	Córdoba	Planeta Rica	Punta Verde	-75.6149	8.34647	♂
Anopheles albimanus	Colombia	Córdoba	Sahagún	Villa Lucia	-75.3949	8.87403	♂
Anopheles albimanus	Colombia	Córdoba	Montelibano	Pica pica nuevo	-75.6817	8.03088	♂
Anopheles albimanus	Colombia	Córdoba	Montelibano	Pica pica nuevo	-75.6792	8.02957	♂
Anopheles albimanus	Colombia	Córdoba	Montelibano	Pica pica nuevo	-75.6814	8.03033	♂
Anopheles albimanus	Colombia	Córdoba	Lorica	Mata de Caña	-75.8254	9.0748	♂
Anopheles albimanus	Colombia	Córdoba	Lorica	Mata de Caña	-75.8269	9.07358	♂
Anopheles albimanus	Colombia	Córdoba	Tierra Alta	Nueva union	-76.1779	8.04378	♂
Anopheles triannulatus	Colombia	Córdoba	Tierra Alta	Nueva union	-76.1771	8.04505	♂
Anopheles nuneztovari	Colombia	Córdoba	Puerto Libertador	San Juan	-75.7257	7.73282	♂
